# Supplementary material for: Genome-Wide Identification of Genomic Regions Associated with Body Weight and Morphometric Traits in Awassi Sheep
Source: Animals (Basel). 2026 Mar 10;16(6):867. doi: 10.3390/ani16060867 (PMC13023307; doi:10.3390/ani16060867)
Supplement: Supplementary file 1 [file animals-16-00867-s001.zip]

Archive with 1 entries (1 files):
- animals-4173584-supplementary.xlsx
