# Supplementary material for: Genome-Wide Identification of Genomic Regions Associated with Body Weight and Morphometric Traits in Awassi Sheep
Source: Animals (Basel). 2026 Mar 10;16(6):867. doi: 10.3390/ani16060867 (PMC13023307; doi:10.3390/ani16060867)
Supplement: Supplementary file 1 [file animals-16-00867-s001.zip › animals-4173584-supplementary.xlsx]

## Sheet: ALL_matches
Table S1 Significant marker–trait associations in Awassi sheep
Trait ID	Trait name	Method	RS#	Chromosome	Maker position (bp)	QTN effect	LOD score	'-log10(P)'	r2(%)	MAF	Genotype for code 1	Var_error	Var_phen (total)	pos	start	end	ensembl_gene_id	external_gene_name	gene_biotype	description	gene_strand	distance_bp
BodyLength	2	BLUPmrMLM	s18737.1	20	3427674	1.5544	5.0958	5.8957	3.6609	0.4281	AA			2106648747	3427174	3428174	ENSOARG00020065363	DST	protein_coding	dystonin [Ensembl NN prediction with score 99.95%]	+	0
BodyLength	2	BLUPmrMLM	OAR6_105969740.1	6	96342867	-2.2372	5.1655	5.9681	7.9162	0.4676	AA			1070938911	96342367	96343367	ENSOARG00020043201	CFAP299	protein_coding	cilia and flagella associated protein 299 [Ensembl NN prediction with score 100%]	+	0
ChestDepth	3	BLUPmrMLM	s02485.1	21	33877693	0.8484	5.0112	5.8078	4.1769	0.3777	AA			2188042576	33877193	33878193	ENSOARG00020070548	ADAMTS8	protein_coding	ADAM metallopeptidase with thrombospondin type 1 motif 8 [Ensembl NN prediction with score 100%]	-	0
HeartGirth	4	BLUPmrMLM	s37451.1	14	13280865	1.8439	6.1708	7.0095	4.1237	0.3597	AA			1700559698	13280365	13281365	ENSOARG00020096108	zfpm1	protein_coding	zinc finger protein, FOG family member 1 [Ensembl NN prediction with score 99.99%]	+	0
HeartGirth	4	BLUPmrMLM	s14178.1	15	5573746	-1.7757	5.7873	6.613	4.3038	0.4496	AA			1755537410	5573246	5574246	ENSOARG00020042109	OST4	lncRNA	oligosaccharyltransferase complex subunit 4, non-catalytic [Source:UniProtKB Gene Name;Acc:W5QDY7]	-	0
Weight	1	BLUPmrMLM	OAR2_15027825.1	2	15581003	-3.2551	6.6824	7.5374	9.0235	0.2014	AA	9.6503	40.074	291063367	15580503	15581503	ENSOARG00020080447		lncRNA		-	0
Weight	1	BLUPmrMLM	OAR6_125901599.1	6	110836822	1.6862	5.6751	6.4968	2.9951	0.3705	AA			1085432866	110836322	110837322	ENSOARG00020078797	CPEB2	protein_coding	cytoplasmic polyadenylation element binding protein 2 [Ensembl NN prediction with score 99.71%]	+	0
WithersHeight	5	BLUPmrMLM	OAR10_84560264.1	10	77329563	-2.1225	6.6352	7.4888	6.381	0.4676	AA			1454175512	77329063	77330063	ENSOARG00020089480	ITGBL1	protein_coding	integrin subunit beta like 1 [Ensembl NN prediction with score 100%]	+	0
WithersHeight	5	BLUPmrMLM	s50090.1	19	4228712	1.904	7.6011	8.4826	7.6919	0.4712	AA			2047123279	4228212	4229212	ENSOARG00020043461	RBMS3	protein_coding	RNA binding motif single stranded interacting protein 3 [Ensembl NN prediction with score 99.96%]	+	0
WithersHeight	5	BLUPmrMLM	OAR2_184080630.1	2	173668937	-2.1061	8.3873	9.2891	10.2127	0.3957	AA	7.4045	21.5449	449151301	173668437	173669437	ENSOARG00020091195	THSD7B	protein_coding	thrombospondin type 1 domain containing 7B [Ensembl NN prediction with score 70.15%]	-	0

## Sheet: animals
Table S2. Individual-level raw phenotypic measurements of Awassi sheep
Animal_ID	BodyWeight_kg	BodyLength_cm	ChestDepth_cm	HeartGirth_cm	WithersHeight_cm
AWS0001	39.87	81.42	29.16	83.37	69.31
AWS0002	33	76.38	28.07	90.13	80.57
AWS0003	42.02	83.43	25.67	90.07	67.32
AWS0004	41.72	71.76	26.97	84.37	69.04
AWS0005	50.21	71.49	29.47	88.22	75.09
AWS0006	46.37	76.15	24.4	83.48	76.55
AWS0007	48.76	87.95	25.26	84.09	78.18
AWS0008	48.01	88.29	25.63	88.54	80.16
AWS0009	38.37	86.83	31.31	82.55	81.83
AWS0010	42.64	76.6	32.35	83.98	68.52
AWS0011	48.71	85.39	26.09	92.94	80.2
AWS0012	55.94	78.2	24.22	84.74	78.84
AWS0013	45.71	85.32	28.59	89.31	77.49
AWS0014	41.08	76.36	29.13	85.14	69.27
AWS0015	54.04	75.04	30.51	95.48	75.24
AWS0016	44.36	64.92	28.57	86.18	82.39
AWS0017	44.94	82.79	30.95	86.63	78.94
AWS0018	49.47	81.61	27.56	86.56	78.13
AWS0019	49.11	91.2	31.42	82.24	74.06
AWS0020	46.93	72.11	25.96	92.74	68.34
AWS0021	45	83.84	25.23	77.34	70.28
AWS0022	49.84	83.52	31.46	97.6	75.68
AWS0023	40.95	83.71	30.87	91.16	74.32
AWS0024	40.82	90.1	29.67	95.68	68.14
AWS0025	47.47	80.48	27	71.99	79.76
AWS0026	48.58	78.21	28.64	80.48	76.5
AWS0027	37.52	85.95	31.05	92.21	68
AWS0028	40.82	70.25	27.14	89.59	69.75
AWS0029	44.55	80.06	29.76	102.18	72.47
AWS0030	47.44	88.52	33.95	95.53	71.76
AWS0031	46.35	71.9	28.41	76.88	75.65
AWS0032	34.87	75.01	33.49	89.7	78.34
AWS0033	48.49	76.27	34.38	87.49	74.44
AWS0034	44.81	81.21	27.59	91.23	73.79
AWS0035	58.88	89.32	22.88	93.19	78.26
AWS0036	46.65	82.59	28.57	82.32	64.55
AWS0037	54.41	79.71	27.53	78.47	79.64
AWS0038	37.66	71.9	26.43	87.5	77.46
AWS0039	41.23	86.61	30.28	102.85	74.85
AWS0040	59.61	73.82	28.77	85.2	72.63
AWS0041	53.77	72.3	29.08	89.42	72.01
AWS0042	46.95	75.27	33.53	87.43	76.34
AWS0043	33	84.84	26.68	89.58	67.96
AWS0044	44.18	69.47	28.22	94.15	75.51
AWS0045	38.69	74.36	27.8	81.07	77.55
AWS0046	49.83	80.08	28.25	88.22	77.26
AWS0047	45.1	81.86	27.44	86.46	80.51
AWS0048	40.25	68	32	91.07	76.03
AWS0049	51.82	75.63	24.01	87.38	69.23
AWS0050	44.35	85.76	24.19	82.09	71.96
AWS0051	56.93	70.5	26.65	81.97	65.76
AWS0052	41.47	81.68	23.02	85.55	77.76
AWS0053	54.68	77.41	26.34	91.13	71.63
AWS0054	43.09	77.59	22.73	74.39	77.13
AWS0055	41.88	64.67	27.28	87.9	71.47
AWS0056	47.03	72.74	24.85	86.1	78.75
AWS0057	50.2	80.99	25.58	96.16	72.83
AWS0058	51.02	78.62	29.01	94.21	69.5
AWS0059	38.72	83.4	28.17	72.51	68.81
AWS0060	50.81	84.26	26.83	94.08	70.54
AWS0061	51.72	85.3	28.67	92.6	86.13
AWS0062	42.05	79.18	29.71	85.59	77.82
AWS0063	56.26	87.11	25.87	86.73	73.86
AWS0064	38.68	66.85	27.05	78.9	78.56
AWS0065	40.38	78.11	31.45	86.13	69.13
AWS0066	52.1	74.99	32.15	83.36	67.8
AWS0067	49.36	83.41	24.48	94.81	72.39
AWS0068	45.28	73.12	24.15	86.68	78.57
AWS0069	59.61	80.05	29.55	86.98	70.43
AWS0070	42.65	62.92	27.77	90.6	83.27
AWS0071	46.12	81.82	25.64	77.6	75.04
AWS0072	37.98	82.92	25.07	78.52	70.11
AWS0073	54.01	77.29	24.9	82.79	79.36
AWS0074	44.24	82.47	30.4	94.27	67.92
AWS0075	41.87	78.89	28.23	74.4	65.73
AWS0076	42.73	75.34	29.13	91.74	73.34
AWS0077	46.19	75.37	25.07	104.11	72.82
AWS0078	38.05	84.93	26	93.91	78.81
AWS0079	49.23	81.08	24.84	82.54	67.4
AWS0080	41.17	83.79	25.14	86.45	68.46
AWS0081	53.77	72.71	23.16	81.36	75.5
AWS0082	46.48	80.6	31.16	104.11	77.69
AWS0083	39.06	78.22	30.81	83.92	64.55
AWS0084	33	83.02	28.35	93.22	78.79
AWS0085	48	66.32	24.78	79.73	68.61
AWS0086	39.46	74.35	27.72	94.72	81.16
AWS0087	55.47	85.81	30.9	94.72	77.4
AWS0088	40.58	72.48	29.76	83.02	72.66
AWS0089	47.2	77.05	27.95	89.92	68.89
AWS0090	55.14	72.67	30.88	77.23	74.64
AWS0091	50.51	87.56	24.31	81.95	74.93
AWS0092	49.78	84.99	29.05	82.6	73.32
AWS0093	38.94	78.06	25.08	86.15	72.85
AWS0094	42.3	83.15	26.65	85.96	79.13
AWS0095	45.23	74.38	31.53	84.44	77.97
AWS0096	48.45	72.84	31.77	92.35	69.47
AWS0097	59.61	84.59	25.54	96	79.08
AWS0098	47.35	79.15	25.96	86.6	72.89
AWS0099	37.36	80.57	26.81	86.61	64.55
AWS0100	39.95	75.04	23.91	89.74	77.28
AWS0101	44.46	72.15	27.41	99.23	66.81
AWS0102	42.97	74.96	29.29	99	75.04
AWS0103	46.04	84.36	29.25	89.56	71.01
AWS0104	55.86	81.02	27.68	94.31	78.17
AWS0105	48.06	76.58	25.44	86.15	75.46
AWS0106	33	77.83	25.37	95.97	76.42
AWS0107	59.1	82.6	28.17	85.68	72.98
AWS0108	49.82	78.29	24.97	86.01	81.92
AWS0109	44.35	75.59	30.46	104.11	73.69
AWS0110	44.08	75.91	25.72	85.34	75.24
AWS0111	43.71	73.54	27.47	84.19	68.65
AWS0112	50.23	78.62	29.45	90.17	76.91
AWS0113	50.91	79.68	32.07	85.19	79.97
AWS0114	37.21	81.45	26.04	79.87	70.5
AWS0115	49.05	90.55	27.77	80.09	80.42
AWS0116	51.83	80.81	30.22	90.7	71.46
AWS0117	44.32	78.34	31.37	94.33	75.97
AWS0118	46.8	81.18	31.09	89.43	70.45
AWS0119	40.42	87.46	29.6	84.86	64.55
AWS0120	44.75	75.17	30.24	81.41	74.87
AWS0121	46.95	74.47	29.01	82.55	70.63
AWS0122	59.02	69.19	30.88	81.86	68.93
AWS0123	43.41	77.44	30.98	81.68	75.92
AWS0124	39.23	80.99	30.6	79.31	78.66
AWS0125	54.05	72.82	23.75	94.16	73.2
AWS0126	47.19	84.98	29.78	82.07	69.49
AWS0127	50.26	73.24	31.26	79.59	78
AWS0128	54.93	91.2	31.41	84.23	80.54
AWS0129	45.53	73.84	27.89	86.84	69.2
AWS0130	47.99	77.46	29.26	86.44	66.17
AWS0131	50.2	75.98	26.99	101.27	77.55
AWS0132	46.33	75.69	27.26	74.47	81
AWS0133	50.44	76.08	27.11	83.43	75.24
AWS0134	40.13	77.85	26.61	88.23	70.75
AWS0135	41.24	75.58	28.08	87.95	76.37
AWS0136	48.4	85.8	31.59	85.91	64.55
AWS0137	50.26	75.2	28.85	81.91	74.82
AWS0138	58.4	81.48	24.02	87.32	76.05
AWS0139	39.61	88.11	26.05	86.89	72.47
AWS0140	46.06	72.26	28.88	85.26	80.43
AWS0141	44.12	72.31	28.66	79.51	68.92
AWS0142	53.52	78.04	26.14	84.64	74.55
AWS0143	41.57	90.22	31.17	80.22	73.54
AWS0144	39.33	83.76	26.43	98.86	85.3
AWS0145	47.74	76.14	28.71	78.99	69.46
AWS0146	46.1	78.33	26.05	86.79	72.95
AWS0147	38.51	77.86	26.98	89.68	81.97
AWS0148	48.96	80.55	23.22	96.95	73.03
AWS0149	45.11	71.95	27.67	93.43	71.92
AWS0150	46.64	83.97	28.64	97.29	73.66
AWS0151	53.6	73.9	25.4	77.2	85.13
AWS0152	47.51	79.07	32.05	86.34	77.25
AWS0153	48.68	77.84	25.94	88.05	72.99
AWS0154	53.92	74.27	24.15	87.41	71.3
AWS0155	56.29	88.04	29.01	92.41	84.63
AWS0156	39.06	82.25	25.85	93.3	74.53
AWS0157	40.06	84.89	30.62	88.97	78.67
AWS0158	35.18	76.24	23.89	85.87	74.68
AWS0159	40.46	66.08	26.87	89.9	73.44
AWS0160	52.62	74.27	34.67	78.95	83.26
AWS0161	40.01	68.21	28.18	79.79	75.25
AWS0162	52.61	83.57	24.62	91.75	70.52
AWS0163	57.21	87.9	28.31	88.16	72.96
AWS0164	43.49	72.52	25.64	92.6	78.52
AWS0165	39.12	83.35	27.68	73.8	76.16
AWS0166	37.22	76.1	29.6	86.96	70.15
AWS0167	41.19	67.74	32.34	90.88	71.65
AWS0168	42.65	80.79	25.94	93.12	72.38
AWS0169	49.76	72.78	28.53	86.92	79.45
AWS0170	44.19	72.39	30.33	91.35	70.53
AWS0171	51.67	81.33	28.04	87.1	69.28
AWS0172	45.63	84.92	33.71	90.11	66.43
AWS0173	50.31	62.06	26.59	79.05	77.54
AWS0174	40.26	82.49	31.5	77.78	77.81
AWS0175	37.79	80.61	24.3	85.46	70.88
AWS0176	47.46	76.09	32.66	83.25	74.86
AWS0177	55.04	91.2	27.23	86.44	75.23
AWS0178	47.12	79.67	27.55	81.38	64.55
AWS0179	47.53	74.7	28.45	100.5	80.77
AWS0180	47.29	74.3	24.99	80.96	72.63
AWS0181	47.52	73.34	32.94	90.06	84.75
AWS0182	52.9	90.08	27.07	89.51	72.28
AWS0183	38.01	78.23	22.79	82.93	76.01
AWS0184	57.64	71.18	31	80.99	74.61
AWS0185	44.99	75.41	27.32	88.39	82.79
AWS0186	43.08	78.56	34.94	79.45	77.25
AWS0187	48.3	78.28	22.04	81.59	83.43
AWS0188	50.66	83.71	25.32	73.83	76.93
AWS0189	44.11	75.2	24.46	81.97	71.17
AWS0190	40.55	75.77	22.88	80.97	70.92
AWS0191	33.69	83.74	28.81	88.1	76.73
AWS0192	42.12	75.95	27.61	84.14	72.31
AWS0193	33.58	75.68	31.21	104.11	69.36
AWS0194	39.55	80.26	25.57	88.33	75.98
AWS0195	44.28	75.27	31.51	83.13	71.99
AWS0196	39.28	72.22	33.23	91.34	68.18
AWS0197	33	82.58	30.16	85.25	76.59
AWS0198	39.04	73.87	23.61	89.5	72.08
AWS0199	53.41	77.73	29.07	78.16	69.96
AWS0200	52.04	82.06	30.8	95.56	81.97
AWS0201	36.6	78.23	22.65	86.52	78.39
AWS0202	48.45	75.91	31.96	90.81	79.82
AWS0203	39.06	76.12	26.58	77.07	70.49
AWS0204	44.55	87.49	28.35	95.25	77.68
AWS0205	49.63	80.95	29.25	90.39	76.98
AWS0206	39.24	65.59	22.93	85.21	75.4
AWS0207	42.26	66.64	21.22	92.2	73.65
AWS0208	33	87.94	30.75	91.01	78.84
AWS0209	52.42	71.28	25.99	81.92	78.52
AWS0210	33.56	71.2	28.46	90.31	76.12
AWS0211	37.07	76.49	26.75	88.77	79.39
AWS0212	47.35	79.86	24.44	86.49	70.98
AWS0213	51.72	85.01	30.41	87.94	73.71
AWS0214	43.55	82.11	28.12	82.07	79.39
AWS0215	39.49	85.6	29.55	89.3	82.08
AWS0216	49.87	78.8	25.99	92.32	68.41
AWS0217	33	84.71	29.78	87.33	80.33
AWS0218	40.76	77.83	27.67	85.93	73.01
AWS0219	31.89	79.3	27.49	85.9	82.36
AWS0220	35.3	73.74	29.17	87.96	82.05
AWS0221	47.93	83.7	23.04	86.33	70.58
AWS0222	59.61	71.25	23.59	95.07	69.52
AWS0223	59.61	84.55	25.1	91.46	73.98
AWS0224	42.35	73.78	28.22	86.42	68.35
AWS0225	39.19	72.11	23.65	88.39	78.23
AWS0226	50.77	79.65	27.27	79.34	75.31
AWS0227	56.08	82.52	30.11	82.1	76.96
AWS0228	45.78	75.03	28.09	91.35	81.07
AWS0229	39.07	83.01	27.79	90.11	75.9
AWS0230	50.2	89.96	31.84	82.07	64.45
AWS0231	49.52	67.4	26.09	87.17	75.98
AWS0232	53.29	82.84	28.68	83.88	74.08
AWS0233	34.53	77.84	31.12	84.9	72.11
AWS0234	55.71	90.75	22.35	85.5	78.29
AWS0235	50.95	79.35	25.83	79.82	80.58
AWS0236	45.08	79.54	35.44	89.89	75.53
AWS0237	52.73	78.44	29.4	92.82	80.52
AWS0238	43.03	80.76	27.78	105.34	75.61
AWS0239	49.2	86.03	31.98	82.17	71.23
AWS0240	54.27	72.54	24.91	80	75.44
AWS0241	47.48	74.02	33.95	72.51	70.6
AWS0242	47.07	62.92	26.53	92.94	78.55
AWS0243	52.09	87.12	27.38	82.51	74.37
AWS0244	47.99	76.02	26.85	86.37	72.53
AWS0245	55.99	81.09	22.17	89.82	68.71
AWS0246	44.06	90.17	26.57	95.14	79.66
AWS0247	38.68	73.22	27.85	84.51	82.09
AWS0248	39.17	77.8	29.72	90.31	81.1
AWS0249	45.74	78.63	35.7	84.04	85
AWS0250	38.83	85.06	23.18	73.07	72.83
AWS0251	57.72	87.96	27.17	89.32	66.64
AWS0252	55.28	77.95	30.33	97.44	76.73
AWS0253	40.56	80.21	26.84	90.08	80.77
AWS0254	52.59	83.81	26.71	84.17	76.29
AWS0255	45.7	91.56	29.15	94.02	72.9
AWS0256	45.14	72.33	28.59	81.05	75.11
AWS0257	45.41	80.39	30.82	95.06	74.01
AWS0258	51.78	66.71	29.84	90.55	78.52
AWS0259	44.13	87.75	22.09	79.2	71.45
AWS0260	40.25	85.52	28.28	81.53	74.64
AWS0261	42.58	80.61	25.54	83.22	79.2
AWS0262	38.93	80.16	26.59	84.96	68.1
AWS0263	52.87	74.63	25.96	86.15	79.77
AWS0264	47.98	77.7	28.48	93.97	71.47
AWS0265	50.04	77.91	31.83	75.02	69.33
AWS0266	43.61	88.46	30.57	94.11	67.66
AWS0267	46.44	84.53	21.95	86.62	76.07
AWS0268	44.74	72.38	29.09	88.41	76.06
AWS0269	43.76	78.68	28.71	91.6	78.97
AWS0270	46.56	90.3	27.71	84.56	78.13
AWS0271	45.08	78.34	35.44	86.27	75.78
AWS0272	41.14	85.67	30.71	90.8	68.7
AWS0273	53.69	84.96	27.16	87.05	72.48
AWS0274	59.61	80.92	25.92	80.8	74.72
AWS0275	51.15	75.29	30.25	78.59	72.97
AWS0276	41.82	78.79	29.24	93.56	68.46
AWS0277	42.55	80.35	25.65	86.18	72.14
AWS0278	48.75	83.83	32.33	94.82	72.54
AWS0279	59.61	82.81	34.86	92.61	67.23
AWS0280	59.17	82.17	25.46	72.51	65.06
AWS0281	44.28	71.76	24.92	91.13	76.7
AWS0282	44.65	83.58	27.26	79.79	74.49
AWS0283	47.48	82.05	24.51	96.44	79.78
AWS0284	41.77	88.63	31.62	85.36	75.2
AWS0285	53.66	88.4	27.65	85.01	83.91
AWS0286	48.76	80.7	30.17	78.72	71.11
AWS0287	53.54	73.42	23.64	81.06	75.01
AWS0288	43.84	81.12	27.12	76.87	68.88
AWS0289	45.22	79.77	30.53	78.6	82.11
AWS0290	39.62	84.1	29.63	82.37	70.73
AWS0291	57.25	73.66	31.79	96.11	75.17
AWS0292	43.22	81.44	24.93	90.43	76.25
AWS0293	43.83	82.19	28.83	100.41	76.11
AWS0294	50.58	74.58	27.25	83	81.42
AWS0295	47.45	80.42	26.76	94.25	80.07
AWS0296	53.2	73.24	29.49	85.22	80.05
AWS0297	42.68	66.57	31.17	84.85	79.95
AWS0298	54.42	74.22	28.93	88.03	76.51
AWS0299	51.93	85.06	25.94	79.58	74.11
AWS0300	52.71	81.32	35.09	78.82	71.65
AWS0301	51.77	72.39	21.4	92.63	78.96
AWS0302	45.1	83.28	25.19	89.87	75.97
AWS0303	46.68	75.25	29.16	89.58	79.7
AWS0304	44.04	84.17	32.06	81.9	70.64
AWS0305	45.59	83.81	31.7	81.38	67.56
AWS0306	43.25	86.8	27.86	76.56	75.63
AWS0307	46.84	81.12	26.74	89.05	75.2
AWS0308	41.36	80.8	30.72	91.88	72.36
AWS0309	60.39	77.76	26.42	82.78	74.1
AWS0310	34.1	72.51	25.18	80.46	72.58
AWS0311	47.99	83.89	30.2	84.96	79.37
AWS0312	39.31	78.06	29.22	98.68	73.59
AWS0313	52.08	87.67	30	79.85	70.66
AWS0314	40	66.13	28.27	77.38	73.27
AWS0315	36.62	76.82	30.9	88.57	70.76
